# Supplementary material for: Novel Peptide Sequences with ACE-Inhibitory and Antioxidant Activities Derived from the Heads and Bones of Hybrid Groupers (Epinephelus lanceolatus × Epinephelus fuscoguttatus)
Source: Foods. 2022 Dec 9;11(24):3991. doi: 10.3390/foods11243991 (PMC9777584; doi:10.3390/foods11243991)
Supplement: Supplementary file 1 [file foods-11-03991-s001.zip]

Archive with 1 entries (1 files):
- foods-2017254-supplementary.pdf
